# Supplementary material for: Elasticity Values as a Predictive Modality for Response to Neoadjuvant Chemotherapy in Breast Cancer
Source: Cancers (Basel). 2024 Jan 16;16(2):377. doi: 10.3390/cancers16020377 (PMC10814692; doi:10.3390/cancers16020377)
Supplement: Supplementary file 1 [file cancers-16-00377-s001.zip]

Archive with 1 entries (1 files):
- cancers-2817445-supplementary.pdf
